# Supplementary material for: Construction of the First Genetic Linkage Map and QTL Analysis for Morphological Traits in Bougainvillea glabra Choisy
Source: Plants (Basel). 2026 Apr 30;15(9):1373. doi: 10.3390/plants15091373 (PMC13164872; doi:10.3390/plants15091373)
Supplement: Supplementary file 1 [file plants-15-01373-s001.zip]

Archive with 1 entries (1 files):
- plants-4156727-supplementary.pdf
